# Supplementary material for: From an obliquely falling rod in a viscous fluid to the motion of suspended magnetic bead chains that are driven by a gradient magnetic field and that make an arbitrary angle with the magnetic force vector: A Stokes flow study
Source: PLoS One. 2024 Apr 16;19(4):e0301852. doi: 10.1371/journal.pone.0301852 (PMC11020374; doi:10.1371/journal.pone.0301852)
Supplement: S1 Data — (XLSX) [file pone.0301852.s001.xlsx]

## Sheet: Sheet1
N	ϚN/Ϛ1 parallel		ϚN/Ϛ1 perpendicular		UN/U1 parallel		UN/U1 perpendicular
	HYDRO++	least squares	HYDRO++	least squares	HYDRO++	least squares	HYDRO++	least squares
1	1		1		1		1
2	1.23073	1.22183	1.43516	1.42307	1.62506	1.63689	1.39357	1.40541
3	1.48633	1.49613	1.81258	1.82577	2.0184	2.00518	1.6551	1.64314
4	1.70939	1.72342	2.16322	2.17736	2.34001	2.32097	1.84909	1.83709
5	1.92125	1.93229	2.49506	2.50627	2.60247	2.5876	2.00396	1.995
6	2.12364	2.13048	2.81389	2.82094	2.82534	2.81626	2.13228	2.12695
7	2.31732	2.32115	3.12064	3.12515	3.02073	3.01575	2.24313	2.23989
8	2.50379	2.50596	3.41879	3.42108	3.19516	3.19239	2.34001	2.33844
9	2.68711	2.68596	3.71132	3.71016	3.34932	3.35075	2.42501	2.42577
10	2.86458	2.86188	3.99442	3.99338	3.49092	3.4942	2.50349	2.50414
11	3.03892	3.03426	4.27264	4.27153	3.6197	3.62527	2.57452	2.57519
12	3.20927	3.20351	4.54921	4.54518	3.73917	3.74589	2.63782	2.64016
13	3.37579	3.36997	4.81985	4.81483	3.85095	3.8576	2.69718	2.69999
14	3.53998	3.53391	5.08647	5.08086	3.95482	3.96162	2.7524	2.75544
15	3.70172	3.69556	5.34945	5.3436	4.05217	4.05893	2.80403	2.80709
16	3.86151	3.85511	5.60941	5.60334	4.14346	4.15033	2.85235	2.85544
17	4.0206	4.01274	5.86692	5.8603	4.22823	4.23651	2.8976	2.90087
18	4.17704	4.16858	6.12117	6.11471	4.30927	4.31802	2.94061	2.94372
19	4.33081	4.32276	6.37376	6.36673	4.38717	4.39534	2.98097	2.98427
20	4.48319	4.47539	6.62348	6.61652	4.46111	4.46888	3.01956	3.02274
21	4.63415	4.62657	6.8715	6.86423	4.53158	4.539	3.0561	3.05934
22	4.78387	4.77639	7.11634	7.10998	4.59879	4.60599	3.09148	3.09424
23	4.93223	4.92493	7.3603	7.35389	4.6632	4.67012	3.12487	3.12759
24	5.07925	5.07225	7.60269	7.59606	4.7251	4.73162	3.15678	3.15953
25	5.22512	5.21843	7.84292	7.83657	4.78458	4.79071	3.18759	3.19017
26	5.36951	5.36352	8.08054	8.07552	4.84215	4.84756	3.21761	3.21961
27	5.5129	5.50757	8.31848	8.31298	4.8976	4.90234	3.24578	3.24793
28	5.65595	5.65063	8.55378	8.54902	4.95054	4.9552	3.2734	3.27523
29	5.79722	5.79276	8.78837	8.78369	5.0024	5.00625	3.29981	3.30157
30	5.93832	5.93398	9.02101	9.01708	5.05193	5.05563	3.32557	3.32702
31	6.07785	6.07434	9.25232	9.24922	5.10049	5.10343	3.35051	3.35164
32	6.21688	6.21388	9.48322	9.48016	5.14728	5.14976	3.37438	3.37547
33	6.35489	6.35262	9.71273	9.70997	5.19285	5.1947	3.3976	3.39857
34	6.49229	6.49061	9.93981	9.93867	5.23698	5.23834	3.42059	3.42098
35	6.62859	6.62785	10.1681	10.1663	5.28016	5.28074	3.44213	3.44274
36	6.76434	6.7644	10.3921	10.3929	5.32203	5.32198	3.46418	3.46389
37	6.8991	6.90026	10.6182	10.6186	5.36302	5.36212	3.48458	3.48446
38	7.03358	7.03546	10.8434	10.8433	5.40265	5.40121	3.50442	3.50448
39	7.16742	7.17003	11.0642	11.067	5.44129	5.43931	3.5249	3.52398
40	7.30148	7.30398	11.2881	11.2899	5.47834	5.47646	3.54355	3.54299
41	7.43421	7.43734	11.509	11.5119	5.51504	5.51272	3.56244	3.56153
42	7.56519	7.57012	11.729	11.7331	5.55175	5.54813	3.58086	3.57962
43	7.69672	7.70235	11.9477	11.9535	5.5868	5.58271	3.59902	3.59728
44	7.82862	7.83403	12.1678	12.1731	5.6204	5.61652	3.61612	3.61454
45	7.95775	7.96519	12.3853	12.3919	5.65487	5.64958	3.63333	3.63141
46	8.08815	8.09583	12.6035	12.61	5.68733	5.68193	3.64979	3.64791
47	8.21818	8.22598	12.8217	12.8273	5.71903	5.7136	3.66565	3.66406
48	8.34597	8.35565	13.0358	13.044	5.75128	5.74462	3.68216	3.67986
49	8.47444	8.48485	13.2531	13.2599	5.78209	5.775	3.69725	3.69534
50	8.60176	8.61359	13.465	13.4753	5.81276	5.80478	3.71332	3.71051
