# Supplementary material for: From an obliquely falling rod in a viscous fluid to the motion of suspended magnetic bead chains that are driven by a gradient magnetic field and that make an arbitrary angle with the magnetic force vector: A Stokes flow study
Source: PLoS One. 2024 Apr 16;19(4):e0301852. doi: 10.1371/journal.pone.0301852 (PMC11020374; doi:10.1371/journal.pone.0301852)
Supplement: S2 Data — (XLSX) [file pone.0301852.s002.xlsx]

## Sheet: Sheet1
θ	UN,x/U1		UN,y/U1
	HYDRO++	A+Bcos(2θ)	HYDRO++	Csin(2θ)
0	3.19516	3.19516	0	0
5	3.1877	3.18866	0.0741686	0.0741503
10	3.16907	3.16937	0.146064	0.146048
15	3.1374	3.13787	0.213507	0.213507
20	3.09455	3.09512	0.274429	0.27448
25	3.04238	3.04242	0.327154	0.327112
30	2.9809	2.98137	0.369818	0.369805
35	2.91383	2.91382	0.401304	0.401262
40	2.84117	2.84183	0.420494	0.420527
45	2.76665	2.76758	0.427014	0.427014
50	2.69213	2.69334	0.420494	0.420527
55	2.62133	2.62134	0.401304	0.401262
60	2.55426	2.5538	0.369818	0.369805
65	2.49278	2.49274	0.327154	0.327112
70	2.44061	2.44004	0.274429	0.27448
75	2.39776	2.39729	0.213507	0.213507
80	2.36609	2.3658	0.146064	0.146048
85	2.34746	2.34651	0.0741686	0.0741503
90	2.34001	2.34001	0	0
